# Supplementary material for: Cancer Is Associated with Alterations in the Three-Dimensional Organization of the Genome
Source: Cancers (Basel). 2019 Nov 27;11(12):1886. doi: 10.3390/cancers11121886 (PMC6966451; doi:10.3390/cancers11121886)
Supplement: Supplementary file 1 [file cancers-11-01886-s001.zip]

Archive with 3 entries (2 files):
- cancers-632042-suppl.-final/
- cancers-632042-suppl.-final/cancers-632042-supplementary Figures.docx
- cancers-632042-suppl.-final/cancers-632042-Supplementary Tables.xlsx
